# Supplementary material for: Triamcinolone Acetonide affects TGF-β signaling regulation of fibrosis in idiopathic carpal tunnel syndrome
Source: BMC Musculoskelet Disord. 2018 Sep 22;19:342. doi: 10.1186/s12891-018-2260-y (PMC6151186; doi:10.1186/s12891-018-2260-y)
Supplement: Supplementary file 1 — Table S1. Gene fold changes of the CTS group without TA treatment compared to the control group without TA treatment in Human Fibrosis Array (XLS 84 kb) [file 12891_2018_2260_MOESM1_ESM.xls]

## Sheet: Table S1
Table S1. Gene fold changes of the CTS group without TA treatment compared to the control group without TA treatment in Human Fibrosis Array
Gene	Gene Abbreviation	Accession Number	Fold Regulation	P-Value
Collagen, type III, alpha 1	COL3A1	NM_000090	2.3046	0.242936
Thrombospondin 1	THBS1	NM_003246	2.0936	0.07333
Thrombospondin 2	THBS2	NM_003247	2.0434	0.012894
Plasminogen activator, urokinase	PLAU	NM_002658	1.9339	0.108973
Actin, alpha 2, smooth muscle, aorta	ACTA2	NM_001613	1.8372	0.058621
Collagen, type I, alpha 2	COL1A2	NM_000089	1.6409	0.277298
Plasminogen activator, tissue	PLAT	NM_000930	1.6183	0.048908
Endoglin	ENG	NM_000118	1.5063	0.139317
Integrin, beta 5	ITGB5	NM_002213	1.4666	0.060816
Transforming growth factor, beta 1	TGFB1	NM_000660	1.4245	0.096089
Integrin, beta 3 (platelet glycoprotein IIIa, antigen CD61)	ITGB3	NM_000212	1.3928	0.415362
Connective tissue growth factor	CTGF	NM_001901	1.3803	0.716149
Transforming growth factor, beta receptor II (70/80kDa)	TGFBR2	NM_003242	1.3656	0.134439
Lysyl oxidase	LOX	NM_002317	1.3361	0.256466
Serpin peptidase inhibitor, clade H (heat shock protein 47), member 1, (collagen binding protein 1)	SERPINH1	NM_001235	1.314	0.424044
Integrin, beta 1 (fibronectin receptor, beta polypeptide, antigen CD29 includes MDF2, MSK12)	ITGB1	NM_002211	1.3095	0.404655
Chemokine (C-C motif) ligand 2	CCL2	NM_002982	1.2959	0.483372
TIMP metallopeptidase inhibitor 3	TIMP3	NM_000362	1.2741	0.377708
B-cell CLL/lymphoma 2	BCL2	NM_000633	1.2653	0.452184
TIMP metallopeptidase inhibitor 2	TIMP2	NM_003255	1.2588	0.426185
Matrix metallopeptidase 2 (gelatinase A, 72kDa gelatinase, 72kDa type IV collagenase)	MMP2	NM_004530	1.257	0.419913
SMAD family member 3	SMAD3	NM_005902	1.2535	0.419825
inhibin, beta E	INHBE	NM_031479	1.2282	0.495939
Caveolin 1, caveolae protein, 22kDa	CAV1	NM_001753	1.1987	0.481247
Decorin	DCN	NM_001920	1.1761	0.698608
CCAAT/enhancer binding protein (C/EBP), beta	CEBPB	NM_005194	1.1676	0.397815
Serpin peptidase inhibitor, clade E (nexin, plasminogen activator inhibitor type 1), member 1	SERPINE1	NM_000602	1.1655	0.38775
Matrix metallopeptidase 9 (gelatinase B, 92kDa gelatinase, 92kDa type IV collagenase)	MMP9	NM_004994	1.1372	0.517913
Matrix metallopeptidase 14 (membrane-inserted)	MMP14	NM_004995	1.1337	0.592159
Transforming growth factor, beta 3	TGFB3	NM_003239	1.1227	0.586264
Integrin, alpha V (vitronectin receptor, alpha polypeptide, antigen CD51)	ITGAV	NM_002210	1.11	0.68555
V-akt murine thymoma viral oncogene homolog 1	AKT1	NM_005163	1.0849	0.622075
TIMP metallopeptidase inhibitor 1	TIMP1	NM_003254	1.032	0.877533
TIMP metallopeptidase inhibitor 4	TIMP4	NM_003256	1.0178	0.782883
Glyceraldehyde-3-phosphate dehydrogenase	GAPDH	NM_002046	1	0
Nuclear factor of kappa light polypeptide gene enhancer in B-cells 1	NFKB1	NM_003998	-1.0031	0.932315
Jun proto-oncogene	JUN	NM_002228	-1.0335	0.952397
V-myc myelocytomatosis viral oncogene homolog (avian)	MYC	NM_002467	-1.0486	0.917401
Integrin-linked kinase	ILK	NM_004517	-1.0581	0.831256
Signal transducer and activator of transcription 1, 91kDa	STAT1	NM_007315	-1.077	0.773529
Latent transforming growth factor beta binding protein 1	LTBP1	NM_000627	-1.1031	0.700878
Signal transducer and activator of transcription 6, interleukin-4 induced	STAT6	NM_003153	-1.1057	0.961435
Sp1 transcription factor	SP1	NM_138473	-1.1111	0.869485
Snail homolog 1 (Drosophila)	SNAI1	NM_005985	-1.1157	0.661965
Transforming growth factor, beta receptor 1	TGFBR1	NM_004612	-1.1317	0.636356
SMAD family member 2	SMAD2	NM_005901	-1.1676	0.705787
Bone morphogenetic protein 7	BMP7	NM_001719	-1.1688	0.788614
Matrix metallopeptidase 13 (collagenase 3)	MMP13	NM_002427	-1.195	0.959369
SMAD family member 6	SMAD6	NM_005585	-1.235	0.378564
Platelet-derived growth factor alpha polypeptide	PDGFA	NM_002607	-1.2488	0.586015
SMAD family member 4	SMAD4	NM_005359	-1.2888	0.608844
Chemokine (C-C motif) ligand 3	CCL3	NM_002983	-1.3818	0.422882
Epidermal growth factor	EGF	NM_001963	-1.4315	0.658375
TGFB-induced factor homeobox 1	TGIF1	NM_003244	-1.4354	0.27091
Integrin, beta 8	ITGB8	NM_002214	-1.4474	0.185149
Integrin, alpha 1	ITGA1	NM_181501	-1.5247	0.300145
Transforming growth factor, beta 2	TGFB2	NM_003238	-1.5449	0.657243
Gremlin 1	GREM1	NM_013372	-1.5562	0.65825
Matrix metallopeptidase 3 (stromelysin 1, progelatinase)	MMP3	NM_002422	-1.5938	0.381456
Chemokine (C-C motif) ligand 11	CCL11	NM_002986	-1.6392	0.176717
Interleukin 1, beta	IL1B	NM_000576	-1.6754	0.22696
Interleukin 13	IL13	NM_002188	-1.6894	0.132793
Angiotensinogen (serpin peptidase inhibitor, clade A, member 8)	AGT	NM_000029	-1.6994	0.218388
Matrix metallopeptidase 8 (neutrophil collagenase)	MMP8	NM_002424	-1.7611	0.333423
Interleukin 1, alpha	IL1A	NM_000575	-1.7994	0.17708
Integrin, alpha 2 (CD49B, alpha 2 subunit of VLA-2 receptor)	ITGA2	NM_002203	-1.8869	0.011479
SMAD family member 7	SMAD7	NM_005904	-1.944	0.139702
Endothelin 1	EDN1	NM_001955	-1.9889	0.125658
Interleukin 4	IL4	NM_000589	-2.0139	0.106579
Tumor necrosis factor	TNF	NM_000594	-2.0244	0.043648
Vascular endothelial growth factor A	VEGFA	NM_003376	-2.1413	0.011983
Integrin, beta 6	ITGB6	NM_000888	-2.1924	0.077415
Plasminogen	PLG	NM_000301	-2.295	0.082146
Platelet-derived growth factor beta polypeptide	PDGFB	NM_002608	-2.3351	0.046481
Hepatocyte growth factor (hepapoietin A; scatter factor)	HGF	NM_000601	-2.441	0.015769
Interleukin 5 (colony-stimulating factor, eosinophil)	IL5	NM_000879	-2.6851	0.050935
Matrix metallopeptidase 1 (interstitial collagenase)	MMP1	NM_002421	-2.7741	0.093371
Interleukin 13 receptor, alpha 2	IL13RA2	NM_000640	-2.858	0.090171
Fas ligand (TNF superfamily, member 6)	FASLG	NM_000639	-2.861	0.066531
Chemokine (C-C motif) receptor 2	CCR2	NM_001123396	-3.1037	0.048257
Chemokine (C-X-C motif) receptor 4	CXCR4	NM_003467	-3.1156	0.161856
Integrin, alpha 3 (antigen CD49C, alpha 3 subunit of VLA-3 receptor)	ITGA3	NM_002204	-3.3496	0.05512
Interleukin 10	IL10	NM_000572	-3.4035	0.018979
Interferon, gamma	IFNG	NM_000619	-3.5162	0.042154
Serpin peptidase inhibitor, clade A (alpha-1 antiproteinase, antitrypsin), member 1	SERPINA1	NM_000295	-5.4471	0.082558

## Sheet: Table S2
Table S2. Gene fold changes of the CTS group without TA treatment compared to the control group without TA treatment in Cell Motility Array
Gene	Gene Abbreviation	Accession Number	Fold Regulation	P-Value
Colony stimulating factor 1 (macrophage)	CSF1	NM_000757	2.1825	0.000335
Matrix metallopeptidase 2 (gelatinase A, 72kDa gelatinase, 72kDa type IV collagenase)	MMP2	NM_004530	2.1317	0.020154
Ezrin	EZR	NM_003379	1.9292	0.001043
Calpain 1, (mu/I) large subunit	CAPN1	NM_005186	1.7728	0.116591
Plasminogen activator, urokinase receptor	PLAUR	NM_002659	1.6982	0.003353
Vasodilator-stimulated phosphoprotein	VASP	NM_003370	1.6586	0.04271
Myosin, heavy chain 9, non-muscle	MYH9	NM_002473	1.6518	0.039932
Transforming growth factor, beta 1	TGFB1	NM_000660	1.6449	0.042462
Ras homolog gene family, member C	RHOC	NM_175744	1.6335	0.045228
Protein tyrosine phosphatase, non-receptor type 1	PTPN1	NM_002827	1.5757	0.046654
BAI1-associated protein 2	BAIAP2	NM_006340	1.5735	0.130078
Mitogen-activated protein kinase 1	MAPK1	NM_002745	1.567	0.03056
Vinculin	VCL	NM_003373	1.5562	0.038955
Diaphanous homolog 1 (Drosophila)	DIAPH1	NM_005219	1.5519	0.115238
Dipeptidyl-peptidase 4	DPP4	NM_001935	1.5497	0.02627
Talin 1	TLN1	NM_006289	1.5347	0.043181
Paxillin	PXN	NM_002859	1.5326	0.078671
Rho GDP dissociation inhibitor (GDI) alpha	ARHGDIA	NM_004309	1.5305	0.143665
Integrin, beta 3 (platelet glycoprotein IIIa, antigen CD61)	ITGB3	NM_000212	1.5284	0.136843
SH3 and PX domains 2A	SH3PXD2A	NM_014631	1.5241	0.070371
Cofilin 1 (non-muscle)	CFL1	NM_005507	1.5157	0.09565
V-crk sarcoma virus CT10 oncogene homolog (avian)	CRK	NM_016823	1.5136	0.021731
Ras-related C3 botulinum toxin substrate 2 (rho family, small GTP binding protein Rac2)	RAC2	NM_002872	1.5115	0.139843
Epidermal growth factor receptor	EGFR	NM_005228	1.499	0.028687
Matrix metallopeptidase 14 (membrane-inserted)	MMP14	NM_004995	1.4763	0.10637
Caveolin 1, caveolae protein, 22kDa	CAV1	NM_001753	1.4499	0.066163
Protein kinase C, alpha	PRKCA	NM_002737	1.4499	0.011902
V-akt murine thymoma viral oncogene homolog 1	AKT1	NM_005163	1.428	0.099644
TIMP metallopeptidase inhibitor 2	TIMP2	NM_003255	1.426	0.0413
Wiskott-Aldrich syndrome-like	WASL	NM_003941	1.4103	0.058632
WAS protein family, member 2	WASF2	NM_006990	1.4083	0.056211
ADP-ribosylation factor 6	ARF6	NM_001663	1.3967	0.061626
P21 protein (Cdc42/Rac)-activated kinase 4	PAK4	NM_005884	1.3909	0.12475
Integrin-linked kinase	ILK	NM_004517	1.389	0.076178
Insulin-like growth factor 1 receptor	IGF1R	NM_000875	1.3585	0.060011
V-src sarcoma (Schmidt-Ruppin A-2) viral oncogene homolog (avian)	SRC	NM_005417	1.3268	0.089491
Breast cancer anti-estrogen resistance 1	BCAR1	NM_014567	1.3068	0.149327
ARP2 actin-related protein 2 homolog (yeast)	ACTR2	NM_005722	1.3031	0.156144
Enabled homolog (Drosophila)	ENAH	NM_001008493	1.3013	0.095039
P21 protein (Cdc42/Rac)-activated kinase 1	PAK1	NM_002576	1.2888	0.175038
Signal transducer and activator of transcription 3 (acute-phase response factor)	STAT3	NM_003150	1.2834	0.0872
Fibroblast activation protein, alpha	FAP	NM_004460	1.2553	0.103628
Integrin, beta 1 (fibronectin receptor, beta polypeptide, antigen CD29 includes MDF2, MSK12)	ITGB1	NM_002211	1.238	0.21795
Matrix metallopeptidase 9 (gelatinase B, 92kDa gelatinase, 92kDa type IV collagenase)	MMP9	NM_004994	1.2363	0.514145
Phospholipase C, gamma 1	PLCG1	NM_002660	1.2311	0.312009
PTK2B protein tyrosine kinase 2 beta	PTK2B	NM_004103	1.226	0.196737
Calpain 2, (m/II) large subunit	CAPN2	NM_001748	1.2243	0.302234
Moesin	MSN	NM_002444	1.2226	0.201846
Actinin, alpha 4	ACTN4	NM_004924	1.2209	0.250878
Cortactin	CTTN	NM_005231	1.2142	0.20991
LIM domain kinase 1	LIMK1	NM_002314	1.2125	0.572301
Vimentin	VIM	NM_003380	1.2092	0.027733
PTK2 protein tyrosine kinase 2	PTK2	NM_005607	1.2041	0.174052
Ras-related C3 botulinum toxin substrate 1 (rho family, small GTP binding protein Rac1)	RAC1	NM_006908	1.1892	0.250721
WAS/WASL interacting protein family, member 1	WIPF1	NM_003387	1.1843	0.349634
Rho guanine nucleotide exchange factor (GEF) 7	ARHGEF7	NM_003899	1.1631	0.391017
Profilin 1	PFN1	NM_005022	1.1615	0.157881
Myosin, light chain 9, regulatory	MYL9	NM_006097	1.1535	0.337449
Phospholipase D1, phosphatidylcholine-specific	PLD1	NM_002662	1.1487	0.453905
Integrin, alpha 4 (antigen CD49D, alpha 4 subunit of VLA-4 receptor)	ITGA4	NM_000885	1.1392	0.567531
Actinin, alpha 1	ACTN1	NM_001102	1.1219	0.630401
Cell division cycle 42 (GTP binding protein, 25kDa)	CDC42	NM_001791	1.1096	0.432036
Rho-associated, coiled-coil containing protein kinase 1	ROCK1	NM_005406	1.0898	0.399283
Myosin, heavy chain 10, non-muscle	MYH10	NM_005964	1.0822	0.484667
Ras homolog gene family, member A	RHOA	NM_001664	1.0512	0.495924
Insulin-like growth factor 1 (somatomedin C)	IGF1	NM_000618	1.0497	0.666534
Integrin, beta 2 (complement component 3 receptor 3 and 4 subunit)	ITGB2	NM_000211	1.0353	0.87516
Phosphatase and tensin homolog	PTEN	NM_000314	1.0253	0.836208
Supervillin	SVIL	NM_003174	1.0056	0.760217
Phosphoinositide-3-kinase, catalytic, alpha polypeptide	PIK3CA	NM_006218	1.0028	0.992363
Radixin	RDX	NM_002906	1.0028	0.984782
Ribosomal protein, large, P0	RPLP0	NM_001002	1	0
ARP3 actin-related protein 3 homolog (yeast)	ACTR3	NM_005721	-1.014	0.98595
WAS protein family, member 1	WASF1	NM_003931	-1.0425	0.871524
RAS p21 protein activator (GTPase activating protein) 1	RASA1	NM_002890	-1.0526	0.669899
Myosin light chain kinase	MYLK	NM_053025	-1.2025	0.845913
Hepatocyte growth factor (hepapoietin A; scatter factor)	HGF	NM_000601	-1.2193	0.375285
Fibroblast growth factor 2 (basic)	FGF2	NM_002006	-1.2294	0.463402
Actinin, alpha 3	ACTN3	NM_001104	-1.2924	0.355169
Met proto-oncogene (hepatocyte growth factor receptor)	MET	NM_000245	-1.3717	0.216448
Rho family GTPase 3	RND3	NM_005168	-1.3909	0.219728
Vascular endothelial growth factor A	VEGFA	NM_003376	-1.4103	0.137533
Rhodopsin	RHO	NM_000539	-1.4221	0.287547
Ras homolog gene family, member B	RHOB	NM_004040	-1.452	0.579866
Epidermal growth factor	EGF	NM_001963	-1.6748	0.265579

## Sheet: Table S3
Table S3. Gene fold changes of the CTS group with TA treatment compared to the CTS group without TA treatment in Human fibrosis array
Gene	Gene Abbreviation	Accession Number	Fold Regulation	P-Value
TIMP metallopeptidase inhibitor 4	TIMP4	NM_003256	18.8959	0.041279
Matrix metallopeptidase 3 (stromelysin 1, progelatinase)	MMP3	NM_002422	5.5558	0.015499
Chemokine (C-C motif) receptor 2	CCR2	NM_001123396	4.1011	0.049169
Chemokine (C-X-C motif) receptor 4	CXCR4	NM_003467	3.4678	0.016344
Fas ligand (TNF superfamily, member 6)	FASLG	NM_000639	2.9485	0.008627
Interferon, gamma	IFNG	NM_000619	2.4829	0.084034
Integrin, alpha 3 (antigen CD49C, alpha 3 subunit of VLA-3 receptor)	ITGA3	NM_002204	2.425	0.096326
Decorin	DCN	NM_001920	2.3262	0.047016
Thrombospondin 1	THBS1	NM_003246	2.1555	0.054351
Tumor necrosis factor	TNF	NM_000594	1.9319	0.091338
Serpin peptidase inhibitor, clade E (nexin, plasminogen activator inhibitor type 1), member 1	SERPINE1	NM_000602	1.879	0.002737
Integrin, beta 6	ITGB6	NM_000888	1.8532	0.032621
Hepatocyte growth factor (hepapoietin A; scatter factor)	HGF	NM_000601	1.7171	0.056268
Caveolin 1, caveolae protein, 22kDa	CAV1	NM_001753	1.7053	0.065385
Endothelin 1	EDN1	NM_001955	1.6958	0.208998
TIMP metallopeptidase inhibitor 2	TIMP2	NM_003255	1.6911	0.119883
Nuclear factor of kappa light polypeptide gene enhancer in B-cells 1	NFKB1	NM_003998	1.6795	0.033012
Serpin peptidase inhibitor, clade A (alpha-1 antiproteinase, antitrypsin), member 1	SERPINA1	NM_000295	1.6702	0.11219
Angiotensinogen (serpin peptidase inhibitor, clade A, member 8)	AGT	NM_000029	1.6609	0.134043
B-cell CLL/lymphoma 2	BCL2	NM_000633	1.6313	0.383437
CCAAT/enhancer binding protein (C/EBP), beta	CEBPB	NM_005194	1.6313	0.120158
Epidermal growth factor	EGF	NM_001963	1.6021	0.425237
Matrix metallopeptidase 2 (gelatinase A, 72kDa gelatinase, 72kDa type IV collagenase)	MMP2	NM_004530	1.5999	0.219116
Signal transducer and activator of transcription 6, interleukin-4 induced	STAT6	NM_003153	1.5757	0.310419
SMAD family member 6	SMAD6	NM_005585	1.5347	0.096446
Interleukin 4	IL4	NM_000589	1.5157	0.148513
Platelet-derived growth factor beta polypeptide	PDGFB	NM_002608	1.4825	0.10628
SMAD family member 3	SMAD3	NM_005902	1.4419	0.192792
Plasminogen activator, tissue	PLAT	NM_000930	1.428	0.121462
Chemokine (C-C motif) ligand 11	CCL11	NM_002986	1.4025	0.263099
Transforming growth factor, beta receptor II (70/80kDa)	TGFBR2	NM_003242	1.4025	0.132656
Integrin, beta 5	ITGB5	NM_002213	1.3986	0.044308
TIMP metallopeptidase inhibitor 1	TIMP1	NM_003254	1.3986	0.197398
Integrin-linked kinase	ILK	NM_004517	1.3623	0.199921
SMAD family member 4	SMAD4	NM_005359	1.3159	0.51098
SMAD family member 7	SMAD7	NM_005904	1.305	0.852465
Gremlin 1	GREM1	NM_013372	1.2888	0.787948
Interleukin 5 (colony-stimulating factor, eosinophil)	IL5	NM_000879	1.2852	0.701162
Chemokine (C-C motif) ligand 3	CCL3	NM_002983	1.2449	0.526507
Plasminogen	PLG	NM_000301	1.2193	0.68041
Interleukin 13	IL13	NM_002188	1.2075	0.503496
Transforming growth factor, beta receptor 1	TGFBR1	NM_004612	1.1975	0.426308
TGFB-induced factor homeobox 1	TGIF1	NM_003244	1.1925	0.569727
Connective tissue growth factor	CTGF	NM_001901	1.1712	0.578776
Interleukin 1, beta	IL1B	NM_000576	1.1583	0.580247
Sp1 transcription factor	SP1	NM_138473	1.1376	0.708504
V-akt murine thymoma viral oncogene homolog 1	AKT1	NM_005163	1.1282	0.492112
Signal transducer and activator of transcription 1, 91kDa	STAT1	NM_007315	1.1111	0.592229
Integrin, alpha 1	ITGA1	NM_181501	1.0747	0.876075
Bone morphogenetic protein 7	BMP7	NM_001719	1.0196	0.766097
Matrix metallopeptidase 13 (collagenase 3)	MMP13	NM_002427	1.014	0.671209
Lysyl oxidase	LOX	NM_002317	1.0098	0.936102
Glyceraldehyde-3-phosphate dehydrogenase	GAPDH	NM_002046	1	0
Jun proto-oncogene	JUN	NM_002228	-1.0182	0.698749
V-myc myelocytomatosis viral oncogene homolog (avian)	MYC	NM_002467	-1.0196	0.790073
Integrin, alpha V (vitronectin receptor, alpha polypeptide, antigen CD51)	ITGAV	NM_002210	-1.0425	0.848475
Matrix metallopeptidase 8 (neutrophil collagenase)	MMP8	NM_002424	-1.0585	0.61098
Integrin, alpha 2 (CD49B, alpha 2 subunit of VLA-2 receptor)	ITGA2	NM_002203	-1.0703	0.672296
SMAD family member 2	SMAD2	NM_005901	-1.0867	0.685792
Actin, alpha 2, smooth muscle, aorta	ACTA2	NM_001613	-1.105	0.699922
Integrin, beta 8	ITGB8	NM_002214	-1.1761	0.782601
Platelet-derived growth factor alpha polypeptide	PDGFA	NM_002607	-1.181	0.492691
Matrix metallopeptidase 14 (membrane-inserted)	MMP14	NM_004995	-1.2008	0.890596
Transforming growth factor, beta 1	TGFB1	NM_000660	-1.2209	0.777584
Interleukin 13 receptor, alpha 2	IL13RA2	NM_000640	-1.287	0.949711
Chemokine (C-C motif) ligand 2	CCL2	NM_002982	-1.3177	0.574716
Interleukin 1, alpha	IL1A	NM_000575	-1.3736	0.457519
Latent transforming growth factor beta binding protein 1	LTBP1	NM_000627	-1.3736	0.301275
Interleukin 10	IL10	NM_000572	-1.539	0.277774
TIMP metallopeptidase inhibitor 3	TIMP3	NM_000362	-1.567	0.718872
Vascular endothelial growth factor A	VEGFA	NM_003376	-1.7581	0.151755
Snail homolog 1 (Drosophila)	SNAI1	NM_005985	-1.763	0.212013
Endoglin	ENG	NM_000118	-1.81	0.074168
Thrombospondin 2	THBS2	NM_003247	-1.9588	0.007933
Matrix metallopeptidase 1 (interstitial collagenase)	MMP1	NM_002421	-2.0907	0.246405
Integrin, beta 3 (platelet glycoprotein IIIa, antigen CD61)	ITGB3	NM_000212	-2.0936	0.270652
Integrin, beta 1 (fibronectin receptor, beta polypeptide, antigen CD29 includes MDF2, MSK12)	ITGB1	NM_002211	-2.1287	0.169019
Collagen, type I, alpha 2	COL1A2	NM_000089	-2.4419	0.163684
Serpin peptidase inhibitor, clade H (heat shock protein 47), member 1, (collagen binding protein 1)	SERPINH1	NM_001235	-2.5775	0.101005
Transforming growth factor, beta 2	TGFB2	NM_003238	-2.6135	0.188618
inhibin, beta E	INHBE	NM_031479	-3.4919	0.017717
Plasminogen activator, urokinase	PLAU	NM_002658	-4.2752	0.007209
Collagen, type III, alpha 1	COL3A1	NM_000090	-4.4015	0.112276
Matrix metallopeptidase 9 (gelatinase B, 92kDa gelatinase, 92kDa type IV collagenase)	MMP9	NM_004994	-5.191	0.020719
Transforming growth factor, beta 3	TGFB3	NM_003239	-7.7382	0.01745

## Sheet: Table S4
Table S4. Gene fold changes of the CTS group with TA treatment compared to the CTS group without TA treatment in Cell Motility Array
Gene	Gene Abbreviation	Accession Number	Fold Regulation	P-Value
Ras homolog gene family, member B	RHOB	NM_004040	3.61	0.021685
PTK2B protein tyrosine kinase 2 beta	PTK2B	NM_004103	1.9426	0.034561
Actinin, alpha 3	ACTN3	NM_001104	1.2763	0.278636
Met proto-oncogene (hepatocyte growth factor receptor)	MET	NM_000245	1.2209	0.402461
Rhodopsin	RHO	NM_000539	1.2025	0.460109
Caveolin 1, caveolae protein, 22kDa	CAV1	NM_001753	1.1794	0.431658
Supervillin	SVIL	NM_003174	1.1204	0.714032
Myosin, light chain 9, regulatory	MYL9	NM_006097	1.0614	0.703604
Epidermal growth factor	EGF	NM_001963	1.057	0.746977
Dipeptidyl-peptidase 4	DPP4	NM_001935	1.0338	0.833555
TIMP metallopeptidase inhibitor 2	TIMP2	NM_003255	1.0338	0.698738
Colony stimulating factor 1 (macrophage)	CSF1	NM_000757	1.0028	0.742935
Ribosomal protein, large, P0	RPLP0	NM_001002	1	0
Phosphoinositide-3-kinase, catalytic, alpha polypeptide	PIK3CA	NM_006218	-1.0196	0.965865
Calpain 2, (m/II) large subunit	CAPN2	NM_001748	-1.0396	0.95424
Ras homolog gene family, member A	RHOA	NM_001664	-1.1503	0.308881
Myosin light chain kinase	MYLK	NM_053025	-1.1777	0.596174
WAS protein family, member 1	WASF1	NM_003931	-1.2535	0.225261
Ras-related C3 botulinum toxin substrate 1 (rho family, small GTP binding protein Rac1)	RAC1	NM_006908	-1.2728	0.02267
Rho-associated, coiled-coil containing protein kinase 1	ROCK1	NM_005406	-1.2799	0.185288
Profilin 1	PFN1	NM_005022	-1.2924	0.066423
Hepatocyte growth factor (hepapoietin A; scatter factor)	HGF	NM_000601	-1.2941	0.328997
Integrin, beta 2 (complement component 3 receptor 3 and 4 subunit)	ITGB2	NM_000211	-1.3031	0.420542
Epidermal growth factor receptor	EGFR	NM_005228	-1.3086	0.144432
Actinin, alpha 1	ACTN1	NM_001102	-1.3159	0.52294
Vimentin	VIM	NM_003380	-1.3195	0.010843
Matrix metallopeptidase 2 (gelatinase A, 72kDa gelatinase, 72kDa type IV collagenase)	MMP2	NM_004530	-1.3232	0.45931
Radixin	RDX	NM_002906	-1.325	0.077189
ARP3 actin-related protein 3 homolog (yeast)	ACTR3	NM_005721	-1.3851	0.228628
Insulin-like growth factor 1 receptor	IGF1R	NM_000875	-1.3851	0.238319
Wiskott-Aldrich syndrome-like	WASL	NM_003941	-1.3986	0.032614
Phosphatase and tensin homolog	PTEN	NM_000314	-1.4103	0.011638
Integrin-linked kinase	ILK	NM_004517	-1.4181	0.175724
Fibroblast growth factor 2 (basic)	FGF2	NM_002006	-1.428	0.193691
Phospholipase C, gamma 1	PLCG1	NM_002660	-1.434	0.36511
Cortactin	CTTN	NM_005231	-1.4359	0.085107
V-src sarcoma (Schmidt-Ruppin A-2) viral oncogene homolog (avian)	SRC	NM_005417	-1.4499	0.188708
Rho guanine nucleotide exchange factor (GEF) 7	ARHGEF7	NM_003899	-1.452	0.072849
Signal transducer and activator of transcription 3 (acute-phase response factor)	STAT3	NM_003150	-1.4743	0.08503
Actinin, alpha 4	ACTN4	NM_004924	-1.4866	0.156046
Paxillin	PXN	NM_002859	-1.499	0.253241
Myosin, heavy chain 10, non-muscle	MYH10	NM_005964	-1.5263	0.12261
Calpain 1, (mu/I) large subunit	CAPN1	NM_005186	-1.5284	0.251222
Rho family GTPase 3	RND3	NM_005168	-1.5497	0.083816
LIM domain kinase 1	LIMK1	NM_002314	-1.5519	0.062531
BAI1-associated protein 2	BAIAP2	NM_006340	-1.5583	0.212794
WAS/WASL interacting protein family, member 1	WIPF1	NM_003387	-1.5692	0.121956
V-crk sarcoma virus CT10 oncogene homolog (avian)	CRK	NM_016823	-1.6066	0.058544
RAS p21 protein activator (GTPase activating protein) 1	RASA1	NM_002890	-1.6268	0.016769
Cell division cycle 42 (GTP binding protein, 25kDa)	CDC42	NM_001791	-1.6313	0.045832
Protein tyrosine phosphatase, non-receptor type 1	PTPN1	NM_002827	-1.6403	0.104711
Cofilin 1 (non-muscle)	CFL1	NM_005507	-1.6656	0.166384
Talin 1	TLN1	NM_006289	-1.6656	0.106734
Diaphanous homolog 1 (Drosophila)	DIAPH1	NM_005219	-1.6725	0.109114
P21 protein (Cdc42/Rac)-activated kinase 1	PAK1	NM_002576	-1.6865	0.030304
ADP-ribosylation factor 6	ARF6	NM_001663	-1.7005	0.03479
Moesin	MSN	NM_002444	-1.7219	0.067107
WAS protein family, member 2	WASF2	NM_006990	-1.7339	0.043568
Phospholipase D1, phosphatidylcholine-specific	PLD1	NM_002662	-1.8	0.123806
Mitogen-activated protein kinase 1	MAPK1	NM_002745	-1.8353	0.014898
Ras-related C3 botulinum toxin substrate 2 (rho family, small GTP binding protein Rac2)	RAC2	NM_002872	-1.9	0.037582
P21 protein (Cdc42/Rac)-activated kinase 4	PAK4	NM_005884	-1.9372	0.03148
PTK2 protein tyrosine kinase 2	PTK2	NM_005607	-1.9561	0.00886
V-akt murine thymoma viral oncogene homolog 1	AKT1	NM_005163	-1.9725	0.032383
ARP2 actin-related protein 2 homolog (yeast)	ACTR2	NM_005722	-1.9889	0.035067
Integrin, alpha 4 (antigen CD49D, alpha 4 subunit of VLA-4 receptor)	ITGA4	NM_000885	-2.0223	0.034281
Ezrin	EZR	NM_003379	-2.0763	0.000787
Myosin, heavy chain 9, non-muscle	MYH9	NM_002473	-2.1916	0.035023
Protein kinase C, alpha	PRKCA	NM_002737	-2.2038	0.000203
Rho GDP dissociation inhibitor (GDI) alpha	ARHGDIA	NM_004309	-2.2532	0.077077
SH3 and PX domains 2A	SH3PXD2A	NM_014631	-2.2532	0.014871
Vasodilator-stimulated phosphoprotein	VASP	NM_003370	-2.2532	0.019644
Breast cancer anti-estrogen resistance 1	BCAR1	NM_014567	-2.2721	0.015043
Insulin-like growth factor 1 (somatomedin C)	IGF1	NM_000618	-2.3166	0.003439
Integrin, beta 1 (fibronectin receptor, beta polypeptide, antigen CD29 includes MDF2, MSK12)	ITGB1	NM_002211	-2.3262	0.013337
Vinculin	VCL	NM_003373	-2.3554	0.019853
Transforming growth factor, beta 1	TGFB1	NM_000660	-2.4623	0.010733
Fibroblast activation protein, alpha	FAP	NM_004460	-2.5883	7.1e-05
Matrix metallopeptidase 14 (membrane-inserted)	MMP14	NM_004995	-2.6281	0.026935
Enabled homolog (Drosophila)	ENAH	NM_001008493	-2.7473	0.000315
Ras homolog gene family, member C	RHOC	NM_175744	-2.7856	0.010792
Integrin, beta 3 (platelet glycoprotein IIIa, antigen CD61)	ITGB3	NM_000212	-2.8879	0.022164
Vascular endothelial growth factor A	VEGFA	NM_003376	-2.9445	0.004395
Plasminogen activator, urokinase receptor	PLAUR	NM_002659	-3.4438	4.8e-05
Matrix metallopeptidase 9 (gelatinase B, 92kDa gelatinase, 92kDa type IV collagenase)	MMP9	NM_004994	-9.1388	0.00202
